# Supplementary material for: Isolation and Genetic Characterization of Toxoplasma gondii from a Patas Monkey (Erythrocebus patas) in China
Source: Genes (Basel). 2023 Aug 10;14(8):1606. doi: 10.3390/genes14081606 (PMC10454590; doi:10.3390/genes14081606)
Supplement: Supplementary file 1 [file genes-14-01606-s001.zip]

Archive with 1 entries (1 files):
- genes-2506408-supplementary.pdf
